# Supplementary material for: GametesOmics: A Comprehensive Multi-omics Database for Exploring the Gametogenesis in Humans and Mice
Source: Genomics Proteomics Bioinformatics. 2023 Dec 22;22(1):qzad004. doi: 10.1093/gpbjnl/qzad004 (PMC12012701; doi:10.1093/gpbjnl/qzad004)
Supplement: qzad004_Supplementary_Data [file qzad004_supplementary_data.zip]

Archive with 2 entries (2 files):
- Supplemental_Table_S1-done.docx
- Supplemental_Table_S2-done.docx
